# Supplementary material for: Eight weeks of high-intensity interval training versus stretching do not change the psychoneuroendocrine response to a social stress test in emotionally impulsive humans
Source: Eur J Appl Physiol. 2024 May 6;124(10):2893–908. doi: 10.1007/s00421-024-05471-w (PMC11467018; doi:10.1007/s00421-024-05471-w)
Supplement: Supplementary file 2 — Supplementary Material B (CSV 65 KB) [file 421_2024_5471_MOESM2_ESM.csv]

ID	Gender	Group	Age	BMI	Vo2peak_kg_T0	Vo2peak_kg_T8	baseco_log_RMSSD_T0_pre_clos	log_RMSSD_T0_pre_clos	log_RMSSD_T0_post_clos	log_RMSSD_T8_pre_clos	log_RMSSD_T8_post_clos	baseco_log_RMSSD_T0_pre_blink	log_RMSSD_T0_pre_blink	log_RMSSD_T8_pre_blink	log_RMSSD_T0_post_blink	log_RMSSD_T8_post_blink	baseco_SE	SE_T0	SE_T8	log_stress_reactivity_T8	log_stress_reactivity_T0	baseco_log_stress_reactivity	log_cort_max_T0	log_cort_max_T8	baseco_log_cort_max	log_AUCT0	log_AUCT8	log_AUC_baseco	baseco_delta_log_rmssd_T0_clos	baseco_delta_log_rmssd_blink	worries_baseco	worries_T0	worries_T8	joy_baseco	joy_T0	joy_T8	tension_baseco	tension_T0	tension_T8	PSQ_baseco	PSQ_T0	PSQ_T8	baseco_delta_ratio_theta_beta2	delta_ratio_theta_beta2_T0	delta_ratio_theta_beta2_T8	baseco_delta_theta_T0	delta_theta_T0_post_pr	delta_theta_T8_post_pr	baseco_delta_beta2
NS01	1	1	25	20	43	45	1,65896029016772	1,65896029016772	1,63440890622426	1,56438299425645	1,65552868247738	1,65896029016772	1,65896029016772	1,56438299425645	1,63440890622426	1,65552868247738	2,7	2,7	3,6	,289851186108717	,388152116948347	,388152116948347	,64437460933742	,45246823593071	,64437460933742	2,5794191921966	2,25669598165153	2,5794191921966	-,0245513839434524	-,0245513839434524	2,2	2,2	1,4	2,6	2,6	3	3	3	2	2,4	2,4	1,75	-,00706222578743809	-,00706222578743809	-,0199791474508497	,15605004417238	,15605004417238	-,0943727449426963	,0797645832500389
NS04	2	2	20	20,679012345679	44	62	1,5550256697583	1,5550256697583	1,66395907958188	1,86675833741839	1,93493846147411	1,69390907704415	1,69390907704415	1,87395965474335	1,5550256697583	1,86675833741839	2,4	2,4	2,6	,682661504787445	,74630337289434	,74630337289434	,62872317105551	,583319899836352	,62872317105551	2,34325370642626	2,38395351963888	2,34325370642626	,108933409823573	-,13888340728585	3,4	3,4	3	1,6	1,6	1,8	2,6	2,6	2,4	3	3	2,75	,0548785352381299	,0548785352381299	,121934093882359	,0598554399154119	,0598554399154119	,0511525224473814	,194298284605043
NS07	2	1	38	24,485652005136	34	31	1,07774181901063	1,07774181901063	1,04888868710254	1,64178428230083	1,57275777658433	1,07774181901063	1,07774181901063	1,64178428230083	1,04888868710254	1,57275777658433	2,5	2,5	3	,649240422016286	,599138797372535	,599138797372535	,538715914201731	,565275697794355	,538715914201731	2,47881713929327	2,46085978216527	2,47881713929327	-,0288531319080865	-,0288531319080865	2,8	2,8	2,2	1,4	1,4	2,4	3,6	3,6	2	3,3	3,3	2,35	-,0153360848057963	-,0153360848057963	,0465157606751294	-,205199571759612	-,205199571759612	-,0203612826477082	-,210386967043574
NS09	1	2	32	23,3066800530675	37	43	1,83653809545934	1,83653809545934	1,76404194381902	2,0197987433336	1,94620379617467	1,83653809545934	1,83653809545934	2,0197987433336	1,76404194381902	1,94620379617467	2,7	2,7	2,5	,541738564977572	,498724303390078	,498724303390078	,344741219563531	,293979798217259	,344741219563531	2,12874256105829	2,00709449152114	2,12874256105829	-,0724961516403169	-,0724961516403169	2,8	2,8	2	2,4	2,4	2,6	3,4	3,4	2,6	3	3	2,5	,00263406673739197	,00263406673739197	-,00151149043711585	-,0967664208487373	-,0967664208487373	-,105288944580827	-,0756503771524915
NS14	2	1	28	23,6294896030246	38	34	1,38373302168346	1,38373302168346	1,3829068845378	1,39171234559711	1,28039266294928	1,38373302168346	1,38373302168346	1,39171234559711	1,3829068845378	1,28039266294928	2,6	2,6	3,1	,346101988694595	,421011420255963	,421011420255963	0	0	0	1,87714049127796	1,5545567183715	1,87714049127796	-,000826137145661932	-,000826137145661932	2	2	1,6	2,4	2,4	3,2	2,6	2,6	1,4	2,4	2,4	1,7	,000682003885099092	,000682003885099092	,0175923647459455	-,0475651705145461	-,0475651705145461	-,0605213337541883	-,0311579819903871
NS15	2	2	36	25,9	43	54	2,12182161563715	2,12182161563715	2,03328471074173	1,56335753121291	1,68407151178241	2,12182161563715	2,12182161563715	1,56335753121291	2,03328471074173	1,68407151178241	2,83	2,83	3,3	,320677910658363	,42924715179747	,42924715179747	,325271834630993	,305182979970047	,325271834630993	2,29802486149041	2,24573251593623	2,29802486149041	-,0885369048954248	-,0885369048954248	3	3	3,4	2,4	2,4	2,2	3	3	3,4	2,9	2,9	3,15	,205205792684023	,205205792684023	-,0416261272280487	-,517429558585668	-,517429558585668	-,0292072710857862	,113170242210547
NS16	2	2	38	30,2343159486017	24	26	1,54630246429588	1,54630246429588	1,56727247900323	1,65196129613457	1,51666224602997	1,54630246429588	1,54630246429588	1,65196129613457	1,56727247900323	1,51666224602997	2,6	2,6	3,7	,559645676967452	,512041493684262	,512041493684262	,390560611911711	,368926460752286	,390560611911711	2,31322709231199	2,19903999524784	2,31322709231199	,0209700147073471	,0209700147073471	2	2	1	2,2	2,2	3,4	2,4	2,4	1,2	2,5	2,5	1,3	,0107059136800548	,0107059136800548	-,0157316602052027	-,137079906700841	-,137079906700841	,0205216671446018	-,0701644277282498
NS18	1	1	30	20,0773349196907	36	36	1,65464352802584	1,65464352802584	1,65213658314421	1,81662034323553	1,77747022066777	1,65464352802584	1,65464352802584	1,81662034323553	1,65213658314421	1,77747022066777	2,9	2,9	2,9	,573086196202572	,436302158833778	,436302158833778	,328555589573452	,377425591508954	,328555589573452	2,29122238325543	2,17223078136279	2,29122238325543	-,00250694488163083	-,00250694488163083	2,4	2,4	2,2	3,2	3,2	3,2	1,8	1,8	1,8	1,95	1,95	2	,0136211450278292	,0136211450278292	,0138768348699831	,0587056603378273	,0587056603378273	,0457574905606752	,0875025444862252
NS22	1	1	33	26,4	28	28	1,62615896277952	1,62615896277952	1,64119764068772	1,58337682088299	1,94419042690658	1,62615896277952	1,62615896277952	1,58337682088299	1,64119764068772	1,94419042690658	3,1	3,1	2,9	,427152579707046	1,15018552305041	1,15018552305041	1,10916678806533	,258341316508142	1,10916678806533	2,89778950937165	2,25889280157539	2,89778950937165	,0150386779082012	,0150386779082012	2,6	2,6	2	2,6	2,6	3	2,6	2,6	2	2,7	2,7	2,05	,163580823653939	,163580823653939	-,0938661601246027	-,177463438655029	-,177463438655029	,0268218391065518	,31821311750672
NS23	2	1	19	27,7	44	44	1,87893622255228	1,87893622255228	1,59863691220189	1,89706024209134	1,93557239503675	1,87893622255228	1,87893622255228	1,89706024209134	1,59863691220189	1,93557239503675	3	3	3,3	,378904227456415	,721033672262624	,721033672262624	,896666788096442	,089591316377911	,896666788096442	2,78486582414754	2,09098733195204	2,78486582414754	-,280299310350391	-,280299310350391	2,4	2,4	2	2,8	2,8	3	2,6	2,6	2	2,4	2,4	2,1	,0104816596127483	,0104816596127483	-,0371577833382102	-,0691106928712029	-,0691106928712029	-,133578391481468	-,0285823176610576
NS25	1	2	23	23,934693877551	30	35	1,85268143637209	1,85268143637209	1,95736314686728		2,09478945148168	1,85268143637209	1,85268143637209		1,95736314686728	2,09478945148168	2,6	2,6	3,7	,511748260887213	,49610847749717	,49610847749717	,295605467470465	,408930939052289	,295605467470465	2,18093251660756	2,28943251771752	2,18093251660756	,104681710495188	,104681710495188	2	2	2	3,2	3,2	3,2	2	2	2,6	1,9	1,9	2,05
NS28	2	2	25	25,8844357620341	32	46	1,70425645117348	1,70425645117348	1,62263644093207	1,82541462731338	1,91242920864551	1,70425645117348	1,70425645117348	1,82541462731338	1,62263644093207	1,91242920864551	3	3	3,4	,447569067732143	,588847846350948	,588847846350948	,515770561764921	,224732825784249	,515770561764921	2,41728547863302	2,04795124736552	2,41728547863302	-,0816200102414111	-,0816200102414111	1,6	1,6	1,4	3	3	2,6	3,2	3,2	2	2,35	2,35	2,2	,0243306268569174	,0243306268569174	-,129640099149029	-,110053986997073	-,110053986997073	-,111509521578345	-,0094074685218315
NS30	1	1	42	30,3460743801653	28	31	1,43107812966964	1,43107812966964	1,4217333240566	1,32906042250956	1,40892770936756	1,43107812966964	1,43107812966964		1,4217333240566	1,32906042250956	3	3	3	,35384578337256	,450757524068997	,450757524068997	,253874330893358	,167652860083845	,253874330893358	2,18183299274449	2,15777605906416	2,18183299274449	-,00934480561304452	-,00934480561304452	2	2	1,6	2,2	2,2	2,2	3,6	3,6	3,4	3	3	2,7	,00948171712738344	,00948171712738344	-,00124213140033835	,0472868151271175	,0472868151271175	,0362121726544444	,0660466971179505
NS31	2	1	30	28,9905815622702	38	41	2,173	2,173	2,10133856604229	2,107	1,9358308508199	2,141612	2,141612	2,11394	2,10133856604229	1,9358308508199	3,1	3,1	2,8	,360986277436534	,545968120760209	,545968120760209	,531276415929858	0	,531276415929858	2,45084579785199	1,8977492564271	2,45084579785199	-,0716614339577135	-,0402734339577133	2,6	2,6	2,6	2,6	2,6	3	2,8	2,8	3	2,6	2,6	2,65	-,0299294377266407	-,0299294377266407	-,0297803001285781	-,0368408763732373	-,0368408763732373	-,0237020996107948	-,106996036265385
NS32	2	2	45	29,6044516323566	28	29	1,04090125964932	1,04090125964932	1,13653051381656	1,04090125964932	1,04397300489037	1,04090125964932	1,04090125964932	1,04090125964932	1,13653051381656	1,04397300489037	3,3	3,3	3	,794499667959118	1,35869455006766	1,35869455006766	1,47083685539064	,702028740521353	1,47083685539064	3,34950301446515	2,42843630572469	3,34950301446515	,0956292541672421	,0956292541672421	2,2	2,2	1,6	2	2	2,6	2,8	2,8	1,8	2,5	2,5	1,8	-,0168073753662548	-,0168073753662548	,0360134285338771	,0584517611888806	,0584517611888806	,103540591907069	-,00934002625414365
NS35	2	2	27	24,1115074646585	37	40	1,49494361074204	1,49494361074204	1,7620108648837	1,68502326031861	1,78963960583502	1,49494361074204	1,49494361074204	1,68502326031861	1,7620108648837	1,78963960583502	3,1	3,1	3,4	,83366871988294	,76199298341708	,76199298341708	,717971269396257	,765318088514746	,717971269396257	2,48442269711885	2,44647883893021	2,48442269711885	,267067254141664	,267067254141664	2,8	2,8	1,2	2	2	3	2,4	2,4	1,4	2,35	2,35	1,45	,0731209502723641	,0731209502723641	-,0384770379613635	,0668730115820364	,0668730115820364	,0232022550810975	,265955784122272
NS36	1	2	23	25,1044450299221	34	32	1,52886987618277	1,52886987618277	1,47516715793124	1,56100832250704	1,8507477281728	1,52886987618277	1,52886987618277	1,56100832250704	1,47516715793124	1,8507477281728	2,6	2,6	2,5	,630110701886948	,572571704384847	,572571704384847	,406170752292856	,556494787313851	,406170752292856	2,26740368839052	2,47327243590139	2,26740368839052	-,0537027182515353	-,0537027182515353	2,6	2,6	2,4	1,6	1,6	1,8	2,6	2,6	2,6	2,65	2,65	2,5	,0340119079514734	,0340119079514734	,0698169827394561	-,175548729963387	-,175548729963387	,0726296369609765	-,0136537423666931
NS39	1	2	33	23,1882121019747	36	46	1,85560570914051	1,85560570914051	1,93727412724413	1,80892455426153	1,96838382937509	1,85560570914051	1,85560570914051	1,80892455426153	1,93727412724413	1,96838382937509	3,1	3,1	2,9	,530911435387673	,488089074094466	,488089074094466	,551158018208926	,394312518285644	,551158018208926	2,50740898305882	2,39048555326145	2,50740898305882	,0816684181036182	,0816684181036182	1,8	1,8	1,2	3	3	3,2	2,4	2,4	2,2	2,5	2,5	2,1	-,00956721011296058	-,00956721011296058	,00690853443994688	-,0434656937810902	-,0434656937810902	,0674954877224305	-,0618313655672633
NS40	2	2	36	32,3028619731916	34	37	1,72392499003345	1,72392499003345	1,73108094010446	1,34732792679464	1,47246828635383	1,72392499003345	1,72392499003345	1,34732792679464	1,73108094010446	1,47246828635383	2,83	2,83	2,7	1,08928785725995	1,18313871878679	1,18313871878679	1,17428906487127	1,07827616545849	1,17428906487127	2,88931302382749	2,88337739232321	2,88931302382749	,00715595007101744	,00715595007101744	1,8	1,8	1,8	3,4	3,4	3,2	1,6	1,6	1,8	1,9	1,9	1,95	,00742102640505815	,00742102640505815	-,0627095913544149	,0329395535775396	,0329395535775396	-,0938303722063938	,0470636403629587
NS45	1	2	21	21,328125	34	38	1,42082417866634	1,42082417866634	1,43478839080926	1,35586471744189	1,38349489277664	1,42082417866634	1,42082417866634	1,35586471744189	1,43478839080926	1,38349489277664	3,3	3,3	3,8	,439084076581538	,685314601296849	,685314601296849	,73995895632716	,441366168324367	,73995895632716	2,59645956379496	2,46229822555237	2,59645956379496	,0139642121429249	,0139642121429249	1,4	1,4	2	2,8	2,8	2,6	2,4	2,4	2	2,05	2,05	2,35	-,00537049222659269	-,00537049222659269	-,103705737445498	-,0533188477321738	-,0533188477321738	-,0163904161881696	-,0549008700005449
NS47	1	1	25	21,6342977936319	35	33	1,57444343180042	1,57444343180042	1,69124688171443	1,50666540763016	1,51094377481641	1,57444343180042	1,57444343180042	1,50666540763016	1,69124688171443	1,51094377481641	3	3	3	,974097927285491	,656862114598374	,656862114598374	,699913644222287	1,07541738618135	,699913644222287	2,57817250042753	2,97959706394302	2,57817250042753	,116803449914007	,116803449914007	1,8	1,8	2,2	3,4	3,4	3,2	2,2	2,2	2,2	2,05	2,05	2,3	,020566121569201	,020566121569201	-,0295074933250499	-,0476414979406239	-,0476414979406239	,067997079095111	,0104515608525992
NS48	2	1	42	26,7820069204152	34	28	1,31864794433001	1,31864794433001	1,49707509853434	1,31756712069848	1,35257073892279	1,31864794433001	1,31864794433001	1,31756712069848	1,49707509853434	1,35257073892279	2,1	2,1	2	,488913067515621	,549707972548866	,549707972548866	,46617731723592	,455958549270669	,46617731723592	2,35984065515462	2,39395200701991	2,35984065515462	,178427154204333	,178427154204333	3,2	3,2	2,8	1,8	1,8	1,8	3,2	3,2	2,4	3,1	3,1	2,75	-,0297851344698199	-,0297851344698199	,151845397140977	-,00372787251924311	-,00372787251924311	,00711974112294778	-,0941584020172779
NS52	1	2	34	27,6094517551723	36	33	1,58023056413224	1,58023056413224	1,75540631165737	1,88200733999303	1,76633903308765	1,58023056413224	1,58023056413224	1,88200733999303	1,75540631165737	1,76633903308765	2,4	2,4	3,3	,683499865833327	,721137577427043	,721137577427043	,725964306245695	,748704663180692	,725964306245695	2,55740940197302	2,68071872233116	2,55740940197302	,175175747525128	,175175747525128	2,6	2,6	1,4	1,4	1,4	2,8	3,6	3,6	1,8	2,8	2,8	1,85	-,0231678850476346	-,0231678850476346	,0102179143026941	,0690197982534784	,0690197982534784	-,02530586526477	-,0312923582538991
NS53	1	1	24	19,9593554942662	32	31	1,56199675317243	1,56199675317243	1,68890506179363	1,58008592032732	1,69132399246953	1,56199675317243	1,56199675317243	1,55630250076729	1,68890506179363	1,58008592032732	3	3	3	,455011474151367	,443204413694326	,443204413694326	,24539345316381	,432039887203387	,24539345316381	2,18217040668702	2,42374594904449	2,18217040668702	,126908308621195	,126908308621195	1	1	1	3,8	3,8	3,6	2,4	2,4	1,6	1,65	1,65	1,45	,0515855473550616	,0515855473550616	,00110768690189178	-,42240265783908	-,42240265783908	-,0781064491853507	-,196048841261223
NS55	2	2	45	27,5463627948546	40	47	1,26589000828634	1,26589000828634	,979285761119218	1,46944660861824	1,37002028278203	1,26589000828634	1,26589000828634	1,46944660861824	,979285761119218	1,37002028278203	2,7	2,7	3,2	,627142834395202	,736515907439928	,736515907439928	,739781232016061	,553396660965607	,739781232016061	2,5806522011989	2,51295846158294	2,5806522011989	-,286604247167119	-,286604247167119	1,8	1,8	1,6	3	3	3,2	1,8	1,8	1,8	1,9	1,9	1,75	,0687088317303096	,0687088317303096	-,00351501452139447	-,267606240177031	-,267606240177031	-,0929298453793121	,00892417322161521
NS56	1	1	23	19,7516184436517	30	32	1,33425503607675	1,33425503607675	1,44870378522526	1,29392304055664	1,24063792016616	1,33425503607675	1,33425503607675	1,29392304055664	1,44870378522526	1,24063792016616	2,8	2,8	3,2	,411041647989799	,542466793716338	,542466793716338	,542164883633333	,362020138472908	,542164883633333	2,5368486432999	2,36681739203076	2,5368486432999	,114448749148516	,114448749148516	1,8	1,8	1,2	2,4	2,4	2,8	2	2	2,4	2,3	2,3	2,25
NS57	1	2	34	28,1666610979318	28	32	1,34468659022139	1,34468659022139	1,28958181828306	1,76368293943218		1,34468659022139	1,34468659022139	1,86551851907477	1,28958181828306	1,76368293943218	3	3	3,3	,568749980410229	,506353244178809	,506353244178809	,250745583776037	,281257169050926	,250745583776037	2,17117395059068	2,18583702114088	2,17117395059068	-,0551047719383235	-,0551047719383235	2,2	2,2	2,2	2,4	2,4	2,6	2,8	2,8	2,2	2,45	2,45	2,25	,0207421903886928	,0207421903886928	,0483970783226986	,142556841195371	,142556841195371	,127255742310231	,185757990013276
NS62	2	2	43	30,4705215419501	30	42	1,27413560265209	1,27413560265209	1,35975599348628	1,3676129361101	1,5006661643119	1,27413560265209	1,27413560265209	1,3676129361101	1,35975599348628	1,5006661643119	3,4	3,4	3,4	1,08944423448236	1,07484681153643	1,07484681153643	1,02064693746173	1,08419362250224	1,02064693746173	2,63499900984341	2,74673538009936	2,63499900984341	,0856203908341908	,0856203908341908	2	2	1,6	2,4	2,4	2,6	3	3	3	2,4	2,4	2,15	,0217846838460483	,0217846838460483	-,127513999928364	-,149838585937515	-,149838585937515	0	-,0294631721052685
NS64	1	1	22	25,7616941863767	31	29	1,54583844941448	1,54583844941448	1,59006983624523	1,60277800282726	1,63071710831949	1,54583844941448	1,54583844941448	1,60277800282726	1,59006983624523	1,63071710831949	3	3	3	,48742948818133	,590811518230576	,590811518230576	,509538261488518	,463364404918708	,509538261488518	2,2832905494519	2,47059018290706	2,2832905494519	,0442313868307465	,0442313868307465	2	2	2,2	2,8	2,8	2,6	2,8	2,8	2,4	2,45	2,45	2,45
NS65	1	2	28	17,6308539944904	35	39	1,28293400417584	1,28293400417584	1,47881984189315	1,44147351823883	1,52597535162266	1,28293400417584	1,28293400417584	1,44147351823883	1,47881984189315	1,52597535162266	2,6	2,6	2,9	,338228220438947	,713851098891946	,713851098891946	,596249729070563	,305874701999018	,596249729070563	2,42911302716036	2,33219354998597	2,42911302716036	,195885837717316	,195885837717316	2,4	2,4	2	2	2	2,2	3,2	3,2	2,8	2,7	2,7	2,45	,0721181583130209	,0721181583130209	-,16259523427435	-,13078893120585	-,13078893120585	-,156786103860295	,106881425130815
NS67	1	2	26	21,7455502161132	32	34	1,76209757081122	1,76209757081122	1,65655492010527	1,8895972975899	1,98037403718055	1,76209757081122	1,76209757081122	1,8895972975899	1,65655492010527	1,98037403718055	2,8	2,8	3	,707992385285401	,733869173336254	,733869173336254	,57490250058643	,621472814868823	,57490250058643	2,27282609445989	2,36695268176186	2,27282609445989	-,105542650705951	-,105542650705951	2	2	1,8	3	3	3,6	1,6	1,6	1,8	1,9	1,9	1,8
NS69	1	1	27	26,346494034401	39	35	1,77910538878534	1,77910538878534	1,70483134460076	1,70540968004502	1,77824649519521	1,77910538878534	1,77910538878534	1,70540968004502	1,70483134460076	1,77824649519521	2,2	2,2	2,9	,581733186701886	,85835011121685	,85835011121685	,767763308211934	,37891249712796	,767763308211934	2,4584633915075	2,11019999489154	2,4584633915075	-,0742740441845806	-,0742740441845806	2,6	2,6	3,4	2,2	2,2	2,6	2,8	2,8	3,4	2,9	2,9	3,05	-,0212790327990142	-,0212790327990142	-,130907052097806	,079464266247868	,079464266247868	,0860878520278132	,0033536420075877
NS70	1	2	31	24,5679012345679	32	37	1,611439947276	1,611439947276	1,75062510641618	1,86023323611514	1,81875549564086	1,611439947276	1,611439947276	1,86023323611514	1,75062510641618	1,81875549564086	2,7	2,7	2,2	,347463526975411	,412585964653728	,412585964653728	,235833906785156	0	,235833906785156	2,18100067118423	1,62568143202931	2,18100067118423	,139185159140177	,139185159140177	2,4	2,4	3	1,2	1,2	1,2	3,6	3,6	3,2	3,25	3,25	3,4			-,0395722912134253			,0132917776499113
NS73	1	2	31	25,3758498515752	27	32				1,71383401229668	1,74620091032467	1,74620091032467	1,74620091032467	1,66275783168157	1,69791539575462	1,76589197643002	2,9	2,9	2,8	,373065036469845	,585133060014928	,585133060014928	,378787878703887	,243157380136544	,378787878703887	2,09935549073877	2,1593883383638	2,09935549073877		-,048285514570056	2	2	2	2,4	2,4	2,6	2,4	2,4	1,8	2,4	2,4	2,1			-,148249477334703			-,196617480677811
NS74	1	1	27	20,7958477508651	33	34	1,87343007441155	1,87343007441155	1,51417856500509	1,6300543737701	1,71144070697009	1,87343007441155	1,87343007441155	1,6300543737701	1,51417856500509	1,71144070697009	3,1	3,1	3,1	,872120444307471	,938401296338581	,938401296338581	,899588759434336	,910212474307341	,899588759434336	2,61134218386372	2,72953761476509	2,61134218386372	-,359251509406462	-,359251509406462	2,4	2,4	1,6	2,8	2,8	3	2,8	2,8	2,2	2,4	2,4	2	,089413208239599	,089413208239599	,0231544164226638	-,111384797641005	-,111384797641005	-,169460680156668	,254394255093385
NS77	1	1	20	22,6135749053542	34	35	1,4370196994532	1,4370196994532	1,43406829880149	1,43143197520565	1,29801239447693	1,4370196994532	1,4370196994532	1,43143197520565	1,43406829880149	1,29801239447693	1,9	1,9	2,2	,439111115860125	,686845574672466	,686845574672466	,769130717509457	,402774766881444	,769130717509457	2,55716590762545	2,28893279015083	2,55716590762545	-,00295140065171107	-,00295140065171107	2	2	2,2	1,6	1,6	2,6	3	3	3,4	2,7	2,7	2,65	,0395251280769591	,0395251280769591	-,0559926446622325	-,107041344337304	-,107041344337304	-,0274382483469395	,0423545780916466
NS79	2	2	20	22,031858010694	40	50	1,42667889595582	1,42667889595582	1,55823788586093	1,17459593071647	1,35574021944212	1,42667889595582	1,42667889595582	1,17459593071647	1,55823788586093	1,35574021944212	3	3	3,2	,773282495692856	,786877483226325	,786877483226325	,880397532539352	,796740537675639	,880397532539352	2,75499365758148	2,62519504004512	2,75499365758148	,131558989905104	,131558989905104	3	3	1	1,8	1,8	3,6	4	4	2,2	3,5	3,5	1,6	,0716502879338504	,0716502879338504	-,175798787135532	-,0506927082361872	-,0506927082361872	-,153044768495006	,179332277693514
NS80	2	2	42	32,8744543817344	31	37	,952156561834366	,952156561834366	,972056644513464	1,43895421898827	1,41593001307882	,952156561834366	,952156561834366	1,43895421898827	,972056644513464	1,41593001307882	2,8	2,8	3,6	1,10366838567968	1,09902312857677	1,09902312857677	1,17945795331385	1,22682370816642	1,17945795331385	3,03382031043608	3,13846719607795	3,03382031043608	,0199000826790979	,0199000826790979	2	2	1,2	3,2	3,2	3,8	3,2	3,2	1,4	2,45	2,45	1,5	-,00193005042370276	-,00193005042370276	-,080922816349918	,0250280057019308	,0250280057019308	-,18420914927786	,0109033630103244
NS83	1	1	22	22,4600343506408	33	33	1,59946182043046	1,59946182043046	1,3714067938494	1,72738915413181	2,00933864889163	1,59946182043046	1,59946182043046	1,72738915413181	1,3714067938494	2,00933864889163	2,9	2,9	3,3	,831846231363619	,761000472576773	,761000472576773	,885019550322559	,784213098700944	,885019550322559	2,76119109922453	2,50378258931187	2,76119109922453	-,22805502658106	-,22805502658106	2,2	2,2	2	3	3	3,2	1,6	1,6	1,6	1,95	1,95	1,9	,105685242074871	,105685242074871	-,110706656993744	,150935909262745	,150935909262745	-,0104654336781649	,405996116778033
NS88	1	1	48	22,8625344752504	28	28	1,48290426885848	1,48290426885848	1,43235692079268	1,50641924739046	1,40914291833942	1,48290426885848	1,48290426885848	1,50641924739046	1,43235692079268	1,40914291833942	3,3	3,3	3,8	,881453040041064	,827472772547844	,827472772547844	,807833947072157	,802142618024226	,807833947072157	2,60063519047758	2,5762836398091	2,60063519047758	-,0505473480658001	-,0505473480658001	2,2	2,2	2	3,6	3,6	3,4	2,8	2,8	2,6	2,4	2,4	2,4	,238545115473773	,238545115473773	-,218048089346634	-,622728709596098	-,622728709596098	-,406007630420071	,0674678388615644
NS90	1	2	27	22,4323025156225	34	41	1,5571371481033	1,5571371481033	1,65910246173175	1,50959288917547	1,68104549836876	1,5571371481033	1,5571371481033	1,50959288917547	1,65910246173175	1,68104549836876	2,5	2,5	2,8	1,1246382472534	,845819361614065	,845819361614065	,818881821204194	1,12068965526573	,818881821204194	2,51949833272771	3,01440366883772	2,51949833272771	,101965313628451	,101965313628451	2,6	2,6	1	2,4	2,4	3,6	3,2	3,2	1,2	2,45	2,45	1,25	,110429893883352	,110429893883352	-,0510922720860643	,00146473825827353	,00146473825827353	-,10418886185862	,307370173695
NS91	1	2	44	29,949702789209	32	34	1,26091822351801	1,26091822351801	1,24282236172156	1,29551462962161	1,24370386985623	1,26091822351801	1,26091822351801	1,29551462962161	1,24282236172156	1,24370386985623	3	3	3	,520402372222632	,918700909953891	,918700909953891	,840140609329516	,219116170055509	,840140609329516	2,56079479933245	1,98923533470446	2,56079479933245	-,0180958617964511	-,0180958617964511	1,2	1,2	1,8	2	2	2	2,4	2,4	3	2,05263157894737	2,05263157894737	2,75	,159986811394714	,159986811394714	-,0117292601201462	-,0972993402254367	-,0972993402254367	0	,365085029330724
[truncated: 15 more columns]
