# Supplementary material for: Eight weeks of high-intensity interval training versus stretching do not change the psychoneuroendocrine response to a social stress test in emotionally impulsive humans
Source: Eur J Appl Physiol. 2024 May 6;124(10):2893–908. doi: 10.1007/s00421-024-05471-w (PMC11467018; doi:10.1007/s00421-024-05471-w)
Supplement: Supplementary file 4 — Supplementary Material D (CSV 24 KB) [file 421_2024_5471_MOESM4_ESM.csv]

Zage	ZBMI	ZVo2peak_kg_T0	Zlog_stress_reactivity	Zlog_cort_max	Zlog_AUC_T0	ZSE_T0	ZPA_T0	ZNA_T0	ZPSQI_T0	Zdelta_ratio_theta_beta2_T0	Zdelta_ratio_theta_beta2_T0_blink	Zdelta_beta2_T0_post_pr	Zdelta_beta_2_T0_blink	Zdelta_theta_T0_post_pr	Zdelta__theta_T0_blink	Zdelta_alpha_T0	Zworries	Zjoy	Ztension	ZPSQ
-,694195212068858	-1,31540029922821	1,87962196289686	-1,87661653243385	,043727896884563	,408573768217898	-,36305895807686	,488723015774959	2,10825076996296	-1,38932235110331	-,745125820368	,407172148574239	,143381205856832	,325314839950799	1,35135401116612	1,21324079428478	-,0246584561615091	-,00876269425282008	,0720605845119214	,556230309834744	-,0849560928974461
-1,30415753229672	-1,13380552482159	2,08846884766318	,41713553184864	-,00970155801303332	-,493224235564419	-1,28534582738502	-1,25674169788021	-,0502058593259512	-,443081182243759	,190999792240494	1,83329235680085	,906925879881215	-2,2185639268272	,790916399125696	-,43473118967098	1,9457640599905	2,35716475400823	-1,40190591686829	-,102463478127454	1,22382695984699
,891706820523595	-,115759425063062	-2,96789273713668E-15	-,23677064412659	-,316960136036748	,0244247881554437	-,977916870948964	-1,25674169788021	2,10825076996296	1,76481487842853	-,870170640837669	,414352271368808	-1,79092868080193	,0389107616252059	-,753315722310962	,772264754700685	-,896370982324168	1,17420102987771	-1,69669921714433	1,54427099177804	1,87821848621921
,159752036250155	-,431063185046279	,626540654298951	-,827712669298664	-,979133286629938	-1,31233513168414	-,36305895807686	-,85394214857517	,779969767323631	1,44940115547535	-,598583420346616	,385782226511124	-,892700435399566	,0202814780450122	-,121575339033617	,635935288485861	-,818617938425523	1,17420102987771	-,22273271576412	1,21492409779694	1,22382695984699
-,328217819932138	-,344731135601529	,835387539065269	-1,48136587794644	-2,15597947228062	-2,27307773780754	-,670487914512912	,488723015774959	,447899516663798	-,127667459290575	-,628085415530347	1,55130206084259	-,596089647843552	-1,09902900839933	,1650751592941	,424983967442037	-,180545432154414	-,403083935629663	-,22273271576412	-,102463478127454	-,0849560928974461
,647721892432449	,262493204206808	1,87962196289686	-1,39742197993763	-1,04559610016825	-,665930598407753	,036598685290006	2,23418772943013	1,77618051930313	1,76481487842853	2,46293177431935	-1,7658204722078	,366081709549723	,153468976175526	-2,57239309755297	-2,41656679774586	-1,03085490062008	1,56852227125455	-,22273271576412	,556230309834744	1,00569645105625
,891706820523595	1,42166082744975	-2,08846884766318	-,737829953965186	-,822719217021266	-,607880873812235	-,670487914512912	,354456499339946	-,714346360645617	,18774626366261	-,476591656942819	-,331422180999072	-,856128077959868	-,32197203913272	-,356444996417149	-,867958408820445	-,00261867533433575	-,403083935629663	-,517526016040162	-,431810372108553	,133174415893294
-,0842328918409915	-1,29471788103015	,417693769532633	-1,32912416461249	-1,03438631654116	-,691905864323826	,251798954795241	1,42858863082005	-1,04641661130545	-1,38932235110331	-,432533064730749	-,632007975655176	,194966713177373	1,11632511414742	,784217689506672	1,22319242995137	-,0259754203561	,385558547124021	,956440485340047	-1,41985105405185	-1,06654338245578
,281744500295729	,396212992633505	-1,25308130859791	1,76077135008661	1,63039311594002	1,62427095426307	,866656867667345	-,0483430499650924	-,382276109985784	1,13398743252216	1,8338436102748	-,624169609467993	1,73301033865056	-,412253000286032	-,591722748105843	-1,44627418729055	-,0961296710182081	,779879788500864	,0720605845119214	-,102463478127454	,569435433474775
-1,4261499963423	,743884442542916	2,08846884766318	,315649829033063	,904979964792096	1,19307181615584	,559227911231293	-,316876082835119	,281864391333881	-,443081182243759	-,479980862575127	-,113788750763182	-,578918852195916	-,0456606474769188	,0395491883417981	,0150693506996418	-,424419053204081	,385558547124021	,366853884787963	-,102463478127454	-,0849560928974461
-,938180140160005	-,26310743356833	-,835387539065275	-,845924194140666	-1,14686844317145	-1,11304776512291	-,670487914512912	,220189982904934	-,0502058593259512	1,13398743252216								-,403083935629663	,956440485340047	-1,09050416007075	-1,17560863685115
-,694195212068858	,25833071099117	-,417693769532639	-,2898954601206	-,395288890944147	-,210533883183949	,559227911231293	-,0483430499650924	-1,21245173663537	,503159986615794	-,270678091172441	-,483051679843821	-,451088757103669	-,0647864206115251	-,198989783425004	-,654690428707081	-,633427965219466	-1,19172641838335	,661647185064005	,885577203815843	-,194021347292816
1,37967667670589	1,45154945509693	-1,25308130859791	-1,19815156822832	-1,28932639747647	-1,1096092966266	,559227911231293	-,0483430499650924	-,216240984655868	2,08022860138172	-,495093233753437	1,0663589489797	,0519302287984414	-,869625145482119	,717690565749771	,363899732472939	,397108105137142	-,403083935629663	-,517526016040162	1,54427099177804	1,22382695984699
-,0842328918409915	1,08903702945126	,835387539065269	-,527143895743926	-,342356417849215	-,0823837905518934	,866656867667345	1,69712166369008	2,27428589529288	,503159986615794	-1,09072349193032	1,22646065445246	-1,10166784661812	-,948143188938149	,227555771858592	,0532895587405876	-,619569136008428	,779879788500864	,0720605845119214	,226883415853645	,351304924684034
1,74565406884261	1,25321018123811	-1,25308130859791	2,04924693935063	2,27695882136621	2,58162670282025	1,48151478053945	-,719675632140157	-1,37848686196528	-,758494905196944	-,892406608792047	,00311923203103308	-,450639149837965	,226070332392282	,782738452351596	,551084523372022	-,00563696874007404	-,00876269425282008	-,812319316316204	,226883415853645	,133174415893294
-,450210283977712	-,215820482650382	,626540654298951	,478484668156375	,29496547380249	,0458296129998113	,866656867667345	,0859234664699206	-,548311235315701	1,44940115547535	,466701796326813	-1,06643846948063	1,38463420034051	1,34092464737957	,83180134415504	,481152544857178	,254899126318401	1,17420102987771	-,812319316316204	-,431810372108553	-,194021347292816
-,938180140160005	,0497303196455594	-2,96789273713668E-15	-,37672875111814	-,769430741137005	-,782857560384785	-,670487914512912	-,451142599270131	,779969767323631	-,758494905196944	-,124362562505701	-1,23021363380175	-,47939675501464	,9742973769625	-,580567499064742	,707017169695567	-,614020950606288	,779879788500864	-1,40190591686829	-,102463478127454	,460370179079404
,281744500295729	-,462746203757237	,417693769532633	-,902991297783005	-,274486414266907	,133602755241203	,866656867667345	1,29432211438504	-,216240984655868	-,127667459290575	-,782984250704954	1,25009233181428	-,800575300427481	-1,11332755904312	,188959045182085	,1667864757391	-,255602609422121	-,797405177006505	,661647185064005	-,431810372108553	,133174415893294
,647721892432449	1,97487190096786	-2,96789273713668E-15	1,85739783563601	1,85270161492656	1,59190349075383	,036598685290006	,220189982904934	-1,37848686196528	,503159986615794	-,526236948052283	-,83414901109081	-,0746212727290462	,376039920604691	,634102249499877	-,254176470299137	-,0926340419260794	-,797405177006505	1,25123378561609	-1,74919794803295	-1,17560863685115
-1,18216506825115	-,960207111219799	-2,96789273713668E-15	,165779876957146	,37002503740407	,473642434119625	1,48151478053945	,0859234664699206	-,714346360645617	,503159986615794	-,719558244351892	,0846229975104758	-,754372803557888	-,626226290583468	,131553766434218	-,739705881153301	-,629233791346186	-1,58604765976019	,366853884787963	-,431810372108553	-,848412873665036
-,694195212068858	-,878324388846857	,208846884766315	,040087903466438	,233321997183126	,403813275188966	,559227911231293	,622989532209972	,779969767323631	,18774626366261	-,327571964613499		-,318697540101601		,164630469482913		1,57154579960657	-,797405177006505	1,25123378561609	-,761157266089651	-,848412873665036
1,37967667670589	,498376761784422	-2,96789273713668E-15	-,50529540961424	-,564585793507439	-,429886965076795	-2,20763269669317	-1,92807428005527	,281864391333881	-,443081182243759	-1,08854260211792	1,47861216678977	-1,01608511296636	-,937087941884079	,420474833699565	,501437659279121	,371373041545951	1,96284351263139	-1,10711261659225	,885577203815843	1,44195746863773
,403736964341302	,719668258261376	,417693769532633	,316074354890056	,322251375209742	,324529375267966	-1,28534582738502	-,585409115705144	,281864391333881	2,08022860138172	-,988534520742081	,125010315909178	-,596985473955046	,219129019824945	,844308698439581	,715569167156126	-,00387302599723704	,779879788500864	-1,69669921714433	1,54427099177804	,787565942265514
-,816187676114432	-1,32627024864307	-,417693769532639	-1,26518312751684	-1,3182776456609	-1,10832088134939	,559227911231293	-1,65954124718525	-2,04262736328495	-1,38932235110331	,141232074693769	-,903378220176139	-1,69534284495548	-,191522421709617	-2,01875862142629	-1,71553547122946	-,583911687766772	-2,37469014251387	1,84082038616817	-,431810372108553	-1,720934908828
1,74565406884261	,702795773409894	1,2530813085979	,378236473924317	,369418338333156	,413282013596294	-,36305895807686	,488723015774959	-,714346360645617	-,443081182243759	,400020388079712	-2,35291196024366	-,328879946476418	1,29165228286596	-1,11690206370104	-2,43898626437407	-1,01997345485836	-,797405177006505	,661647185064005	-1,41985105405185	-1,17560863685115
-,938180140160005	-1,38182735755618	-,835387539065275	-,547825117989939	-,305186358229889	,24601810988477	-,0556300016408102	-,988208665010183	,115829266003965	-,758494905196944								-,797405177006505	-,22273271576412	-1,09050416007075	-,303086601688186
,403736964341302	,868688089107729	-1,25308130859791	-,775662539883819	-1,30000702950401	-1,1503108534404	,559227911231293	,072496814826419	-,100016396924927	-,127667459290575	-,324910994215669	1,24768192779648	,849991576938098	-,192019562300451	1,27274150983486	1,68407170553191	,361810814848903	-,00876269425282008	-,22273271576412	,226883415853645	,0241091614979245
1,50166914075146	1,48483155138527	-,835387539065275	1,53507485062127	1,32821210994047	,620805324581798	1,7889437369755	-1,25674169788021	1,11204001798346	,18774626366261	-,309155539967951	,303338717980785	-,584791112600592	-,0246076477848593	-,43077810251414	,551655430369432	-,945715241165164	-,403083935629663	-,22273271576412	,556230309834744	-,0849560928974461
-1,06017260420558	,225504755935037	-,626540654298957	-,279656755670183	-,416564150158584	-,722193574939226	,559227911231293	-,182609566400106	-,548311235315701	-,127667459290575		,24144147009066		-,46282005416429		-,261491609973209		-,403083935629663	,366853884787963	,226883415853645	,0241091614979245
-,328217819932138	-1,94900370444562	,208846884766315	,286151087665486	-,120556437459472	-,165370384306004	-,670487914512912	-1,1224751814452	,447899516663798	,503159986615794	,451546360363224		,32415699455026		-,319793259960089		,721864793267873	,385558547124021	-,812319316316204	,885577203815843	,569435433474775
-,572202748023285	-,848571088054552	-,417693769532639	,367630557977972	-,19342966233108	-,762152100596267	-,0556300016408102	1,02578908151501	-1,04641661130545	-1,07390862815013								-,403083935629663	,661647185064005	-1,74919794803295	-1,17560863685115
-,450210283977712	,381903379834575	1,04423442383159	,832588299080694	,464941002200833	-,0532960060699434	-1,90020374025712	-,451142599270131	,779969767323631	-,127667459290575	-,959987842608166	,647418183353531	-,366016172666942	-,59014483005261	,905159021043662	,137060837121032	-,0244722590788819	,779879788500864	-,517526016040162	,226883415853645	1,00569645105625
,0377595722045819	-,0937627259472801	-,417693769532639	-1,5725909745953	-1,35091115466372	-1,11278751684409	-,36305895807686	-,585409115705144	-,548311235315701	-1,07390862815013		,791330510986725		-,283477262866375		,930616334771084		,385558547124021	-1,99149251742037	1,54427099177804	1,76915323182384
,0377595722045819	,122314710304441	-1,46192819336423	-,309400180461963	-,862907901704381	-1,42454967169072	,251798954795241	,250026986557159	-,548311235315701	-1,07390862815013								-,403083935629663	-,22273271576412	-,431810372108553	-,0849560928974461
-,450210283977712	-1,10255911349714	-,208846884766321	1,10410646556574	,91495472449137	,53047172492508	,866656867667345	1,29432211438504	-,382276109985784	,18774626366261	,712930607820714	,535547625884493	1,30755868624162	-,405130185588443	-,206743194805236	,229637066776293	-,352592900980242	,385558547124021	,366853884787963	,226883415853645	-,0849560928974461
-1,30415753229672	-,616426932465624	-2,96789273713668E-15	,172374466164207	,469608939554106	,323599592002424	-2,82249060956527	-,988208665010183	1,61014539397321	,503159986615794	-,0410399413114703	-1,33491344143671	-,106014472934503	,836530895948723	-,181437881515183	-,991232420049908	-,259383880985343	-,403083935629663	-1,40190591686829	,556230309834744	,569435433474775
-1,30415753229672	-,772001052622033	1,2530813085979	,573438150810208	,849441461534556	1,0790049359339	,559227911231293	,354456499339946	-,714346360645617	-1,07390862815013	,444475322841719	,731918260193006	,807154242943625	-1,00513223120382	,146853869380576	-,511344656623163	3,60841573437047	1,56852227125455	-1,10711261659225	2,20296477974024	2,31447950380069
1,37967667670589	2,12773833284115	-,626540654298957	1,6082919516656	1,87034669564942	2,14370462363549	-,0556300016408102	,891522565079998	-,714346360645617	-,127667459290575	-,667562020265385	,0324087811249027	-,315685578319501	,0024970689764574	,588008926145635	,0527057764349854	-,111391864450164	-,403083935629663	,956440485340047	,885577203815843	,0241091614979245
-1,06017260420558	-,657489753448031	-,208846884766321	,474639106244721	,865219684994643	1,10266986937678	,251798954795241	1,02578908151501	-,382276109985784	,18774626366261	,958853767146153	-,0685888837129303	2,3182201133329	-,570987620458546	1,32155864396702	-,843850262483683	2,34687561149475	-1,19172641838335	1,84082038616817	-1,41985105405185	-1,83000016322337
2,11163146097933	-,549845290438995	-1,25308130859791	,722871703560082	,601730500593117	,489587066311072	1,48151478053945	2,09992121299511	,613934641993715	-,758494905196944	2,96679697477474	-,8327586622963	,0614043416275269	2,76622643647854	-3,18587454173589	1,89745885372991	-1,36079454439828	-,00876269425282008	1,54602708589213	,226883415853645	-,0849560928974461
-,450210283977712	-,664906343670688	-2,96789273713668E-15	,788440179078939	,639444727363846	,179765941884991	-,977916870948964	-1,1224751814452	-,216240984655868	-1,7047360740565	1,03056083059336	-,290103235834175	1,66072530900218	-,100183235987017	,450727407707072	-,278709162583153	,115570950253836	,779879788500864	-,22273271576412	,885577203815843	,0241091614979245
1,62366160479704	1,34554400453486	-,417693769532639	1,03881951340359	,712016042591296	,337456516466359	,559227911231293	-,85394214857517	-,714346360645617	-1,07390862815013	1,7795264389617	-1,49354700198495	2,04548429357522	2,79503106940306	-,124680170798293	,547123789392335	-,68280318428689	-1,98036890113703	-,812319316316204	-,431810372108553	-,842672597117911
